# Supplementary material for: Achieving physical examination competence through optimizing hands-on practice cycles: a prospective cohort comparative study of medical students
Source: PeerJ. 2021 Dec 1;9:e12544. doi: 10.7717/peerj.12544 (PMC8643100; doi:10.7717/peerj.12544)
Supplement: Supplemental Information 1 [file peerj-09-12544-s001.zip]

Archive with 2 entries (2 files):
- raw-data2.xls
- raw data 1.xls
