# Supplementary material for: Achieving physical examination competence through optimizing hands-on practice cycles: a prospective cohort comparative study of medical students
Source: PeerJ. 2021 Dec 1;9:e12544. doi: 10.7717/peerj.12544 (PMC8643100; doi:10.7717/peerj.12544)
Supplement: Supplemental Information 1 [file peerj-09-12544-s001.zip › raw-data2.xls]

## Sheet: Learning Curve
Student 1	Cycle 1	Cycle 2	Cycle 3	Cycle 4	Cycle 5
Preparation Score	3.5	4	4	5	4.5
Inspection Score	5	8	8	8	8
Auscultation Score	6	7	9	9	9
Percussion Score	15	24	26	26.5	27
Palpation Score	10.5	20	32	33	41
General Score	1	0	0.5	3	3
Total Scroe	41	63	79.5	84.5	92.5
Student 2
Preparation Score	5	4	4.5	1.5	5
Inspection Score	5	7	7	8	8
Auscultation Score	8.5	7	9	9	9
Percussion Score	21	22	26.5	29	28
Palpation Score	16	29	39.5	45	44
General Score	1.5	1.5	1	3	2.5
Total Scroe	57	70.5	87.5	95.5	96.5
Student 3
Preparation Score	5	5	5	4.5	5
Inspection Score	7	8	7	8	8
Auscultation Score	8.5	6	9	9	9
Percussion Score	28	27	26	28	29
Palpation Score	32	27	39	40	46
General Score	2.5	2	2.5	2.5	2.5
Total Scroe	83	75	88.5	92	99.5
Student 4
Preparation Score	5	3.5	5	5	5
Inspection Score	6	7.5	6	6	8
Auscultation Score	8.5	9	9	9	9
Percussion Score	19.5	26	28	28	28
Palpation Score	33	39	41	44.5	45.5
General Score	3	2.5	2.5	2.5	2.5
Total Scroe	75	87.5	91.5	95	98
Student 5
Preparation Score	4.5	5	5	5	5
Inspection Score	8	7	8	8	8
Auscultation Score	8	9	9	9	8
Percussion Score	23	29	29	25.5	29
Palpation Score	29.5	40	44	41	45.5
General Score	2	3	3	3	3
Total Scroe	75	93	98	91.5	98.5
Student 6
Preparation Score	2	4.5	5	5	5
Inspection Score	5	8	8	8	8
Auscultation Score	7.5	8	9	9	9
Percussion Score	18.5	22.5	22.5	25.5	26
Palpation Score	2	10.5	12.5	21.5	30.5
General Score	1	0.5	2.5	0.5	2.5
Total Scroe	36	54	59.5	69.5	81
Student 7
Preparation Score	2	4.5	5	5	5
Inspection Score	7	7.5	8	8	8
Auscultation Score	8	9	9	9	9
Percussion Score	24.5	25	28	28	29
Palpation Score	19	38	42.5	43	43.5
General Score	1	1.5	3	2.5	3
Total Scroe	61.5	85.5	95.5	95.5	97.5
Student 8
Preparation Score	4.5	5	5	5	5
Inspection Score	5.5	6.5	8	8	8
Auscultation Score	7	8.5	9	9	9
Percussion Score	19.5	28	29	29	29
Palpation Score	31	31	42	45.5	44
General Score	2	1.5	3	3	3
Total Scroe	69.5	80.5	96	99.5	98
Student 9
Preparation Score	5	5	5	5	4.5
Inspection Score	7	7	7	7	7
Auscultation Score	4	6.5	7	9	9
Percussion Score	18.5	23.5	23.5	28	29
Palpation Score	11.5	34	36	41	41.5
General Score	2	2.5	2.5	2.5	2.5
Total Scroe	48	78.5	81	92.5	93.5
Student 10
Preparation Score	4.5	5	5	5	5
Inspection Score	5	7	7	7	7
Auscultation Score	7	9	9	9	9
Percussion Score	9.5	24.5	19	21	26
Palpation Score	23.5	5.5	27	33	36
General Score	1.5	2	1.5	2.5	3
Total Scroe	51	53	68.5	77.5	86
Student 11
Preparation Score	2.5	4.5	5	5	5
Inspection Score	6	7	8	8	7
Auscultation Score	7.5	7.5	9	9	9
Percussion Score	24.5	23	28	28	29
Palpation Score	24.5	38	41.5	42	44
General Score	2.5	1.5	2	3	2.5
Total Scroe	67.5	81.5	93.5	95	96.5
Student 12
Preparation Score	5	4	4.5	5	5
Inspection Score	7	8	8	8	8
Auscultation Score	9	9	9	7	9
Percussion Score	14	23	29	29	27
Palpation Score	6.5	20	36	43	44
General Score	3	3	3	3	3
Total Scroe	44.5	67	89.5	95	96
Student 13
Preparation Score	5	4.5	5	5	5
Inspection Score	7	8	8	8	8
Auscultation Score	8.5	9	9	9	9
Percussion Score	25	26	29	29	29
Palpation Score	23.5	37	43	46	44
General Score	2.5	2.5	2	3	3
Total Scroe	71.5	87	96	100	98
Student 14
Preparation Score	3.5	4.5	5	5	5
Inspection Score	7	6	7	8	8
Auscultation Score	9	9	9	9	9
Percussion Score	14.5	21.5	27.5	27.5	28
Palpation Score	18	31.5	40.5	41.5	43.5
General Score	2	1.5	2.5	2.5	2.5
Total Scroe	54	74	91.5	93.5	96
Student 15
Preparation Score	3.5	4.5	4.5	5	5
Inspection Score	5	6.5	8	6	8
Auscultation Score	8	9	7	9	9
Percussion Score	16	24	26.5	29	29
Palpation Score	21.5	31	40	44	46
General Score	1	2.5	3	3	3
Total Scroe	55	77.5	89	96	100
Student 16
Preparation Score	3.5	5	5	5	5
Inspection Score	7	7	7	8	8
Auscultation Score	7.5	8	9	9	9
Percussion Score	11.5	24.5	26	29	28
Palpation Score	28	34.5	39	42.5	43.5
General Score	3	2.5	3	2.5	3
Total Scroe	60.5	81.5	89	96	96.5

## Sheet: middle assessment
Number	Score	Cohort
Stduent 1	64	A
Stduent 2	83.5	A
Stduent 3	90	A
Stduent 4	94	A
Stduent 5	83	A
Stduent 6	88.5	A
Stduent 7	72	A
Stduent 8	74.5	A
Stduent 9	75.5	A
Stduent 10	55.5	A
Stduent 11	86.5	A
Stduent 12	87.5	A
Stduent 13	72	B
Stduent 14	81.5	B
Stduent 15	55.5	B
Stduent 16	81.5	B
Stduent 17	66	B
Stduent 18	54	B
Stduent 19	71.5	B
Stduent 20	92	B
Stduent 21	54	B
Stduent 22	84	B
Stduent 23	31	B
Stduent 24	52	B
Stduent 25	42.5	B

## Sheet: Final exam
Number	Gender	Cohort	Score
Stduent 1	Male	A	90
Stduent 2	Female	A	75
Stduent 3	Male	A	100
Stduent 4	Female	A	93.3333
Stduent 5	Female	A	86.6667
Stduent 6	Female	A	93.3333
Stduent 7	Male	A	85
Stduent 8	Female	A	50
Stduent 9	Female	A	80
Stduent 10	Male	A	66.6667
Stduent 11	Male	A	56.6667
Stduent 12	Male	A	90
Stduent 13	Male	A	70
Stduent 14	Female	A	83.3333
Stduent 15	Female	A	95.8333
Stduent 16	Female	A	100
Stduent 17	Female	A	100
Stduent 18	Male	A	90
Stduent 19	Male	A	100
Stduent 20	Male	A	93.3333
Stduent 21	Male	A	76.6667
Stduent 22	Male	A	80
Stduent 23	Female	A	73.3333
Stduent 24	Male	A	80
Stduent 25	Male	A	91.6667
Stduent 26	Female	A	86.6667
Stduent 27	Male	A	91.6667
Stduent 28	Male	A	76.6667
Stduent 29	Female	A	83.3333
Stduent 30	Female	A	83.3333
Stduent 31	Female	A	93.3333
Stduent 32	Female	A	79.1667
Stduent 33	Female	A	91.6667
Stduent 34	Female	A	83.3333
Stduent 35	Female	B	100
Stduent 36	Female	B	90
Stduent 37	Male	B	86.6667
Stduent 38	Male	B	93.3333
Stduent 39	Male	B	50
Stduent 40	Male	B	60
Stduent 41	Female	B	53.3333
Stduent 42	Female	B	40
Stduent 43	Male	B	100
Stduent 44	Male	B	58.3333
Stduent 45	Female	B	66.6667
Stduent 46	Male	B	80
Stduent 47	Female	B	73.3333
Stduent 48	Male	B	33.3333
Stduent 49	Female	B	80
Stduent 50	Female	B	86.6667
Stduent 51	Female	B	66.6667
Stduent 52	Female	B	66.6667
Stduent 53	Male	B	95.8333
Stduent 54	Male	B	80
Stduent 55	Male	B	96.6667
Stduent 56	Female	B	80
Stduent 57	Male	B	86.6667
Stduent 58	Male	B	83.3333
Stduent 59	Female	B	93.3333
Stduent 60	Female	B	93.3333
Stduent 61	Female	B	93.3333
Stduent 62	Male	B	73.3333
Stduent 63	Male	B	86.6667
Stduent 64	Male	B	70
Stduent 65	Male	B	80
Stduent 66	Male	B	70
Stduent 67	Female	B	93.3333
Stduent 68	Female	B	86.6667
Stduent 69	Male	B	76.6667
Stduent 70	Female	B	83.3333
Stduent 71	Male	B	83.3333
Stduent 72	Female	B	29.1667
Stduent 73	Female	B	83.3333
Stduent 74	Female	B	70
