# Supplementary material for: Achieving physical examination competence through optimizing hands-on practice cycles: a prospective cohort comparative study of medical students
Source: PeerJ. 2021 Dec 1;9:e12544. doi: 10.7717/peerj.12544 (PMC8643100; doi:10.7717/peerj.12544)
Supplement: Supplemental Information 1 [file peerj-09-12544-s001.zip › raw data 1.xls]

## Sheet: Learning Curve
Student 1 (2204130101)	Cycle 1	Cycle 2	Cycle 3	Cycle 4	Cycle 5
Preparation Score	3.5	4	4	5	4.5
Inspection Score	5	8	8	8	8
Auscultation Score	6	7	9	9	9
Percussion Score	15	24	26	26.5	27
Palpation Score	10.5	20	32	33	41
General Score	1	0	0.5	3	3
Total Scroe	41	63	79.5	84.5	92.5
Student 2 (2204130102)
Preparation Score	5	4	4.5	1.5	5
Inspection Score	5	7	7	8	8
Auscultation Score	8.5	7	9	9	9
Percussion Score	21	22	26.5	29	28
Palpation Score	16	29	39.5	45	44
General Score	1.5	1.5	1	3	2.5
Total Scroe	57	70.5	87.5	95.5	96.5
Student 3 (2204130112)
Preparation Score	5	5	5	4.5	5
Inspection Score	7	8	7	8	8
Auscultation Score	8.5	6	9	9	9
Percussion Score	28	27	26	28	29
Palpation Score	32	27	39	40	46
General Score	2.5	2	2.5	2.5	2.5
Total Scroe	83	75	88.5	92	99.5
Student 4 (2204130115)
Preparation Score	5	3.5	5	5	5
Inspection Score	6	7.5	6	6	8
Auscultation Score	8.5	9	9	9	9
Percussion Score	19.5	26	28	28	28
Palpation Score	33	39	41	44.5	45.5
General Score	3	2.5	2.5	2.5	2.5
Total Scroe	75	87.5	91.5	95	98
Student 5 (2204130120)
Preparation Score	4.5	5	5	5	5
Inspection Score	8	7	8	8	8
Auscultation Score	8	9	9	9	8
Percussion Score	23	29	29	25.5	29
Palpation Score	29.5	40	44	41	45.5
General Score	2	3	3	3	3
Total Scroe	75	93	98	91.5	98.5
Student 6 (2204130202)
Preparation Score	2	4.5	5	5	5
Inspection Score	5	8	8	8	8
Auscultation Score	7.5	8	9	9	9
Percussion Score	18.5	22.5	22.5	25.5	26
Palpation Score	2	10.5	12.5	21.5	30.5
General Score	1	0.5	2.5	0.5	2.5
Total Scroe	36	54	59.5	69.5	81
Student 7 (2204130222)
Preparation Score	2	4.5	5	5	5
Inspection Score	7	7.5	8	8	8
Auscultation Score	8	9	9	9	9
Percussion Score	24.5	25	28	28	29
Palpation Score	19	38	42.5	43	43.5
General Score	1	1.5	3	2.5	3
Total Scroe	61.5	85.5	95.5	95.5	97.5
Student 8 (2204130228)
Preparation Score	4.5	5	5	5	5
Inspection Score	5.5	6.5	8	8	8
Auscultation Score	7	8.5	9	9	9
Percussion Score	19.5	28	29	29	29
Palpation Score	31	31	42	45.5	44
General Score	2	1.5	3	3	3
Total Scroe	69.5	80.5	96	99.5	98
Student 9 (2204130311)
Preparation Score	5	5	5	5	4.5
Inspection Score	7	7	7	7	7
Auscultation Score	4	6.5	7	9	9
Percussion Score	18.5	23.5	23.5	28	29
Palpation Score	11.5	34	36	41	41.5
General Score	2	2.5	2.5	2.5	2.5
Total Scroe	48	78.5	81	92.5	93.5
Student 10 (2204130319)
Preparation Score	4.5	5	5	5	5
Inspection Score	5	7	7	7	7
Auscultation Score	7	9	9	9	9
Percussion Score	9.5	24.5	19	21	26
Palpation Score	23.5	5.5	27	33	36
General Score	1.5	2	1.5	2.5	3
Total Scroe	51	53	68.5	77.5	86
Student 11 (2204130402)
Preparation Score	2.5	4.5	5	5	5
Inspection Score	6	7	8	8	7
Auscultation Score	7.5	7.5	9	9	9
Percussion Score	24.5	23	28	28	29
Palpation Score	24.5	38	41.5	42	44
General Score	2.5	1.5	2	3	2.5
Total Scroe	67.5	81.5	93.5	95	96.5
Student 12 (2204130414)
Preparation Score	5	4	4.5	5	5
Inspection Score	7	8	8	8	8
Auscultation Score	9	9	9	7	9
Percussion Score	14	23	29	29	27
Palpation Score	6.5	20	36	43	44
General Score	3	3	3	3	3
Total Scroe	44.5	67	89.5	95	96
Student 13 (2204130515)
Preparation Score	5	4.5	5	5	5
Inspection Score	7	8	8	8	8
Auscultation Score	8.5	9	9	9	9
Percussion Score	25	26	29	29	29
Palpation Score	23.5	37	43	46	44
General Score	2.5	2.5	2	3	3
Total Scroe	71.5	87	96	100	98
Student 14 (2204130519)
Preparation Score	3.5	4.5	5	5	5
Inspection Score	7	6	7	8	8
Auscultation Score	9	9	9	9	9
Percussion Score	14.5	21.5	27.5	27.5	28
Palpation Score	18	31.5	40.5	41.5	43.5
General Score	2	1.5	2.5	2.5	2.5
Total Scroe	54	74	91.5	93.5	96
Student 15 (2204130521)
Preparation Score	3.5	4.5	4.5	5	5
Inspection Score	5	6.5	8	6	8
Auscultation Score	8	9	7	9	9
Percussion Score	16	24	26.5	29	29
Palpation Score	21.5	31	40	44	46
General Score	1	2.5	3	3	3
Total Scroe	55	77.5	89	96	100
Student 16 (2204130522)
Preparation Score	3.5	5	5	5	5
Inspection Score	7	7	7	8	8
Auscultation Score	7.5	8	9	9	9
Percussion Score	11.5	24.5	26	29	28
Palpation Score	28	34.5	39	42.5	43.5
General Score	3	2.5	3	2.5	3
Total Scroe	60.5	81.5	89	96	96.5

## Sheet: middle assessment
Number	Score	Cohort
2201150108	64	A
2201160225	83.5	A
2201160205	90	A
2201160220	94	A
2201160224	83	A
2201160430	88.5	A
2201160526	72	A
2201160319	74.5	A
2201160521	75.5	A
2201160508	55.5	A
2201160207	86.5	A
2201160504	87.5	A
2201160627	72	B
2201160701	81.5	B
2201160703	55.5	B
2201160823	81.5	B
2201161001	66	B
2201161003	54	B
2201160923	71.5	B
0506160217	92	B
0201160321	54	B
0203160306	84	B
0906160118	31	B
2204140101	52	B
2204140102	42.5	B

## Sheet: Final exam
Number	Gender	Cohort	Score
2201160204	Male	A	90
2201160130	Female	A	75
2201160103	Male	A	100
2201160114	Female	A	93.3333
2201160129	Female	A	86.6667
2201160209	Female	A	93.3333
2201160622	Male	A	85
2201160306	Female	A	50
2201160310	Female	A	80
2201160625	Male	A	66.6667
2201160906	Male	A	56.6667
2201160805	Male	A	90
2201161130	Male	A	70
1109160425	Female	A	83.3333
2201161121	Female	A	95.8333
2201161204	Female	A	100
2201161220	Female	A	100
2201161029	Male	A	90
2201161122	Male	A	100
2201161129	Male	A	93.3333
2201161131	Male	A	76.6667
2201161210	Male	A	80
2204150319	Female	A	73.3333
2204150320	Male	A	80
2204150405	Male	A	91.6667
2204150406	Female	A	86.6667
2204150412	Male	A	91.6667
2204150422	Male	A	76.6667
2204150421	Female	A	83.3333
2204150321	Female	A	83.3333
2204150326	Female	A	93.3333
2204150413	Female	A	79.1667
2204150419	Female	A	91.6667
2204150424	Female	A	83.3333
2201160217	Female	B	100
2201150518	Female	B	90
2201160304	Male	B	86.6667
2201160318	Male	B	93.3333
2201160325	Male	B	50
2201160502	Male	B	60
2201160529	Female	B	53.3333
2201160902	Female	B	40
2201160712	Male	B	100
2201160908	Male	B	58.3333
2201160911	Female	B	66.6667
2201160613	Male	B	80
2201160726	Female	B	73.3333
2201160801	Male	B	33.3333
2201160816	Female	B	80
2201160819	Female	B	86.6667
2201160829	Female	B	66.6667
2201160913	Female	B	66.6667
2201160925	Male	B	95.8333
2201160910	Male	B	80
2201160926	Male	B	96.6667
2201160927	Female	B	80
2201160928	Male	B	86.6667
2201160929	Male	B	83.3333
2201161005	Female	B	93.3333
2201161006	Female	B	93.3333
2201161009	Female	B	93.3333
0302160123	Male	B	73.3333
2201161208	Male	B	86.6667
2201161211	Male	B	70
2201161218	Male	B	80
2201161219	Male	B	70
2205160117	Female	B	93.3333
L2201150605	Female	B	86.6667
2204150322	Male	B	76.6667
2204150325	Female	B	83.3333
2204150407	Male	B	83.3333
2204150408	Female	B	29.1667
2204150417	Female	B	83.3333
2204150423	Female	B	70
